# Supplementary material for: An automated interface for sedimentation velocity analysis in SEDFIT
Source: PLoS Comput Biol. 2023 Sep 5;19(9):e1011454. doi: 10.1371/journal.pcbi.1011454 (PMC10503714; doi:10.1371/journal.pcbi.1011454)
Supplement: S1 File — (XML) [file pcbi.1011454.s001.xml]

<?xml version="1.0" encoding="UTF-8"?>
<cGMPSedfitCall>
<AllDoneFlagFile>c:\sedfit\temp\alldone.txt</AllDoneFlagFile>
<OutputResultsDirectory>c:\sedfit\temp\ExampleOutput</OutputResultsDirectory>
<PassThrough>this is a demo data set</PassThrough>
<DataDirectory>c:\sedfit\ExampleData</DataDirectory>
<Channel>RA3</Channel>
<FirstScan>1</FirstScan>
<LastScan>100</LastScan>
<ScanInterval>1</ScanInterval>
<FilterDataSpikes>TRUE</FilterDataSpikes>
<DataSpikeThreshold>0.400000</DataSpikeThreshold>
<Meniscus>6.180000</Meniscus>
<MeniscusLowerLimit>6.150000</MeniscusLowerLimit>
<MeniscusUpperLimit>6.210000</MeniscusUpperLimit>
<Bottom>7.200000</Bottom>
<BottomLowerLimit>7.170000</BottomLowerLimit>
<BottomUpperLimit>7.230000</BottomUpperLimit>
<LeftFitLimit>6.250000</LeftFitLimit>
<RightFitLimit>7.100000</RightFitLimit>
<AutoRun>TRUE</AutoRun>
<AutoFit>TRUE</AutoFit>
<AutoSubtractSystematicNoise>TRUE</AutoSubtractSystematicNoise>
<ShowResidualsHistogram>FALSE</ShowResidualsHistogram>
<Model>cofs</Model>
<Resolution>200</Resolution>
<Smin>1.000000</Smin>
<Smax>50.000000</Smax>
<GridfromFile>FALSE</GridfromFile>
<UseLogSpaceSgrid>FALSE</UseLogSpaceSgrid>
<RegularizationType>maxent</RegularizationType>
<RegularizationPvalue>0.683000</RegularizationPvalue>
<SupressBaselineCorrelation>TRUE</SupressBaselineCorrelation>
<NumberComputationThreads>4</NumberComputationThreads>
<FittinAlgorithm>Levenberg-Marquardt</FittinAlgorithm>
<StartingFrictionalRatio>1.400000</StartingFrictionalRatio>
<FrictionalRatioFitted>TRUE</FrictionalRatioFitted>
<MeniscusFitted>TRUE</MeniscusFitted>
<BottomFitted>FALSE</BottomFitted>
<BaselineFitted>TRUE</BaselineFitted>
<RINoiseFitted>TRUE</RINoiseFitted>
<TINoiseFitted>TRUE</TINoiseFitted>
<Vbar>0.730000</Vbar>
<BufferDensity>1.00000</BufferDensity>
<BufferViscosity>0.01012</BufferViscosity>
</cGMPSedfitCall>
